# Supplementary material for: The Polish Version of the Nursing Delirium Screening Scale (NuDESC PL)-Experience of Using in Nursing Practice in Cardiac Surgery Intensive Care Unit
Source: Int J Environ Res Public Health. 2021 Sep 26;18(19):10108. doi: 10.3390/ijerph181910108 (PMC8507661; doi:10.3390/ijerph181910108)
Supplement: Supplementary file 1 [file ijerph-18-10108-s001.zip]

Archive with 3 entries (3 files):
- ijerph-1310945-SUPPLEMENTARY 1.pdf
- ijerph-1310945-SUPPLEMENTARY 2.pdf
- ijerph-1310945-SUPPLEMENTARY 3.pdf
